# Supplementary material for: High-Throughput Screening Method Using Escherichia coli Keio Mutants for Assessing Primary Damage Mechanism of Antimicrobials
Source: Microorganisms. 2024 Apr 14;12(4):793. doi: 10.3390/microorganisms12040793 (PMC11051750; doi:10.3390/microorganisms12040793)
Supplement: Supplementary file 1 [file microorganisms-12-00793-s001.zip]

Archive with 1 entries (1 files):
- microorganisms-2953931-supplementary.pdf
